# Supplementary material for: Unsupervised inter-domain transformation for virtually stained high-resolution mid-infrared photoacoustic microscopy using explainable deep learning
Source: Nat Commun. 2024 Dec 30;15:10892. doi: 10.1038/s41467-024-55262-2 (PMC11685655; doi:10.1038/s41467-024-55262-2)
Supplement: Supplementary file 4 — Source data [file 41467_2024_55262_MOESM4_ESM.xlsx]

## Sheet: Fig. 2d
Day 1	Day 7			Statistics analysis: T-test
0.0881	0.1392			p-value	1.3123e-16
0.0922	0.131
0.0995	0.1457
0.1029	0.1365
0.104	0.1419
0.095	0.1226
0.09	0.1341
0.0876	0.1458
0.0954	0.1336
0.0975	0.1206
0.1048	0.1254
0.096	0.1337
0.1009	0.1381
0.0906	0.1379
0.0995	0.1286
0.0953	0.1346

## Sheet: Fig. 2f
Day 1	Day 7			Statistics analysis: T-test
49.28	79.03			p-value	4.86096e-20
50.12	72.5
52.41	80.56
52.89	78
54.6	79.84
50.16	70.5
49.37	77
46.23	81.23
50.61	73.73
51.9	70.06
54.58	70.54
51.38	74.05
52.6	78.23
50.08	78.02
52.07	70.67
50.48	77.91

## Sheet: Fig. 4c
DL-VFSN CFM					XDL-VFSN CFM
SSIM	PSNR	PCC	FID	KID	SSIM	PSNR	PCC	FID	KID
0.816783	20.9252	0.837385	44	0.28	0.879284	23.1333	0.905085	32.51	0.13
0.83315	24.1495	0.898173			0.891844	25.9069	0.924922				Note: Both FID and KID produce a single result between the two datasets. This value is an assessment of the overall similarity between the two distributions and is not obtained by averaging multiple values, but rather provides a single distance value calculated based on the feature distributions of each data set.
0.873553	26.0988	0.927712			0.909094	27.9742	0.94342
0.879187	27.8793	0.943446			0.914839	29.7935	0.951505
0.86581	27.2073	0.941566			0.903582	29.2657	0.949815
0.861747	26.8037	0.936531			0.895535	28.5646	0.949396
0.844454	25.6697	0.926284			0.884793	27.2493	0.939538
0.831742	24.7441	0.872802			0.87294	26.5783	0.908465
0.837154	24.2128	0.910867			0.886854	26.4689	0.934278
0.854777	24.3353	0.920857			0.892419	26.2958	0.937274
0.865655	26.0995	0.930983			0.900956	27.8058	0.943057
0.863356	26.9285	0.943719			0.907753	29.0038	0.952521
0.86252	26.2677	0.934619			0.900926	28.7355	0.951753
0.842759	25.4262	0.927076			0.883261	26.9719	0.939177
0.820861	25.3608	0.902691			0.868235	26.8879	0.920346
0.832965	25.6869	0.920169			0.871545	27.5525	0.937829
0.840045	25.1605	0.913328			0.874254	27.1777	0.933004
0.859521	25.5097	0.912077			0.882874	27.0998	0.928427
0.869692	26.9853	0.928151			0.903054	29.169	0.948059
0.868789	27.8368	0.937			0.902707	30.4526	0.951498
0.856012	26.5902	0.936667			0.896723	28.1509	0.945561
0.845579	25.0684	0.885545			0.879631	27.4665	0.919567
0.835366	26.0194	0.906091			0.867175	27.943	0.928278
0.849896	27.1091	0.917978			0.881189	28.6766	0.931243
0.858767	26.8758	0.921578			0.894263	28.5035	0.933094
0.857799	27.2874	0.926413			0.88993	29.1097	0.944287
0.854644	28.2253	0.938313			0.888946	30.0125	0.951279
0.861602	26.9956	0.946902			0.898468	29.8562	0.958344
0.856	26.4694	0.934423			0.885241	27.6648	0.937385
0.848979	26.31	0.929709			0.882514	27.8679	0.944721
0.8721	27.6882	0.933233			0.906305	29.3268	0.948433
0.873495	27.9824	0.945096			0.915587	30.2806	0.955146
0.859976	28.1798	0.949208			0.903881	30.2166	0.959314
0.849966	28.8942	0.945578			0.891609	30.3669	0.955297
0.856785	29.0714	0.940878			0.906156	31.6226	0.950667
0.858978	24.8485	0.9348			0.894591	26.2929	0.942758
0.865833	25.1431	0.93709			0.905332	27.079	0.951093
0.87936	26.3843	0.941585			0.91883	28.6582	0.955853
0.862071	28.7159	0.944105			0.902439	30.7893	0.95185
0.844732	28.7903	0.94606			0.898401	31.4353	0.956854
0.857315	28.7119	0.949455			0.908888	31.2473	0.959129
0.868703	28.4876	0.940489			0.898288	29.9993	0.950752
0.857121	24.7771	0.93235			0.902024	27.1501	0.950939
0.861321	25.8121	0.94654			0.910761	28.2563	0.959523
0.841032	26.8185	0.942339			0.897445	29.0009	0.954361
0.821629	28.2713	0.91271			0.865849	30.0595	0.926157
0.834335	28.2265	0.925567			0.880139	29.6448	0.935048
0.870042	28.1757	0.946369			0.902426	29.883	0.950061
0.865216	25.8171	0.944738			0.897319	29.5013	0.967345
0.869424	24.7088	0.917547			0.895077	29.5302	0.962257
0.872406	24.671	0.914729			0.910939	29.8656	0.961734
0.876991	27.097	0.935422			0.915386	29.3654	0.95476
0.881373	25.6336	0.92234			0.910219	27.3322	0.94288
0.838083	19.5802	0.837129			0.887313	22.8866	0.923788
0.846506	20.0302	0.841383			0.885659	22.9612	0.921472
0.871507	27.0381	0.942228			0.904168	28.7184	0.952697
0.842393	26.8783	0.910621			0.858885	27.9848	0.925427
0.864567	26.5987	0.936134			0.89273	28.3716	0.949462
0.873303	25.9572	0.942964			0.912779	28.5807	0.958506
0.871763	26.0822	0.938093			0.907387	28.6119	0.955129
0.814472	19.9421	0.823278			0.881839	24.9536	0.932334
0.824242	20.2161	0.808433			0.871795	23.9452	0.912483
0.871973	27.0933	0.931338			0.891551	26.9494	0.929027
0.84661	25.5874	0.904079			0.837921	26.2065	0.908304
0.833509	20.5732	0.863802			0.875471	24.6402	0.936462
0.848697	20.4087	0.879043			0.936888	26.4921	0.967918
0.88074	26.6541	0.944249			0.925807	29.9761	0.971308
0.853663	23.4829	0.890758			0.876185	25.995	0.92282
0.837559	22.8758	0.872113			0.869974	24.7687	0.904427
0.867991	26.4023	0.925795			0.891362	26.411	0.928348
0.859481	25.3265	0.914091			0.862533	26.222	0.92487
0.829587	20.563	0.861608			0.875939	25.0542	0.94106
0.84443	20.1745	0.875438			0.920641	25.6751	0.964916
0.882865	24.6303	0.934748			0.920096	29.5924	0.975921
0.87113	23.4933	0.914029			0.901407	26.2226	0.946519
0.859054	23.1677	0.908469			0.896513	25.4845	0.938964
0.873869	26.2005	0.932818			0.90294	27.5778	0.94328
0.861224	25.8669	0.934074			0.880001	26.8592	0.941811
0.851086	25.94	0.935135			0.882909	27.0861	0.94118
0.888255	24.6543	0.924467			0.906178	27.3985	0.951409
0.868597	24.0955	0.906117			0.901382	29.4607	0.962472
0.883579	25.1578	0.929326			0.902381	27.408	0.949665
0.876481	23.4011	0.922722			0.917661	27.458	0.960865
0.874078	24.9132	0.923665			0.8887	27.7813	0.948827
0.858449	26.9081	0.945432			0.887485	28.4905	0.95342
0.873377	26.1957	0.929094			0.891845	27.5457	0.941799
0.883304	25.8413	0.896933			0.914143	28.6299	0.932487
0.882071	25.0413	0.878091			0.899581	29.9009	0.947602
0.860785	24.4965	0.896888			0.877534	29.2572	0.952401
0.891311	25.0417	0.933218			0.912973	28.9795	0.961311
0.882185	25.3067	0.923758			0.894546	28.4613	0.950941
0.839469	26.7503	0.923113			0.880568	27.5533	0.928298
0.858356	26.1776	0.890061			0.886024	27.6786	0.915256
0.875051	26.8876	0.893425			0.907021	29.5311	0.930827
0.869651	25.1505	0.894844			0.905709	30.5907	0.958703
0.846933	24.3773	0.899331			0.865152	29.3	0.953026
0.887928	27.5758	0.94054			0.898785	29.2228	0.944088
0.896881	27.3422	0.937511			0.903859	29.3139	0.946382
0.896881	27.3422	0.937511			0.903859	29.3139	0.946382

## Sheet: Fig. 5d
Number of nuclei								Nucleus area								Nucleus aspect ratio								Fibroblast area								Statistics analysis: One-way ANOVA
Net 1	Net 2	Net 3	Net 4	Net 5	Net 6	GT		Net 1	Net 2	Net 3	Net 4	Net 5	Net 6	GT		Net 1	Net 2	Net 3	Net 4	Net 5	Net 6	GT		Net 1	Net 2	Net 3	Net 4	Net 5	Net 6	GT		p-value (vs GT)	Net 1	Net 2	Net 3	Net 4	Net 5	Net 6
10	5	7	5	6	5	4		47.0312	167.5	81.4174	131.914	77.3438	121.465	124.585		1.34027	1.19523	1.47825	1.64217	1.92796	1.75326	3.52847		4716.99	4910.84	5155.18	5080.47	5089.55	5023.83	5079.59		Feature 1	0.878094	0.239851	0.0582364	0.47628	0.878094	0.705876
6	4	5	6	5	8	4		86.0352	343.115	374.316	212.874	350.723	141.919	198.389		2.31902	1.31401	1.26363	1.70042	1.26885	1.65423	1.74195		4551.66	4841.8	5070.21	5030.08	5102.93	4932.62	5198.63		Feature 2	0.1114	2.98455e-08	6.58067e-09	0.0127	0.3346	0.999914
5	9	9	8	12	9	8		171.543	177.268	251.942	179.224	176.245	155.946	122.681		1.33333	2.28233	3.14444	1.46732	1.50951	1.45123	1.72762		4637.6	5289.36	5422.56	5381.93	5155.37	5213.38	5390.72		Feature 3	0.00095261	0.059672	0.448356	0.970251	0.991676	0.956435
10	7	8	9	7	11	9		52.959	171.987	169.922	118.663	179.436	92.3295	138.498		1.55895	1.20894	1.28401	2.67506	1.25814	2.60568	1.75763		4927.34	5560.55	5587.4	5806.93	5188.09	5359.47	5427.54		Feature 4	1.3e-13	0.161722	0.563884	0.000932864	0.0321086	0.999998
7	5	7	6	9	11	9		168.973	351.309	253.516	249.512	184.852	105.353	222.548		1.37046	2.44138	1.19961	1.09727	1.43795	1.65578	1.74195		4867.77	5245.51	5365.53	5505.86	5083.2	5349.51	5302.44
14	9	6	8	10	9	9		97.2656	221.007	272.103	207.141	145.752	158.615	250.977		1.57861	1.84931	3.13074	1.62991	2.51088	1.63206	2.23095		4796.88	5389.55	5246.88	5640.23	5009.96	5562.79	5417.58
7	7	6	7	5	12	5		83.7193	181.669	261.279	200.544	312.07	116.349	215.273		1.84566	2.40507	1.66226	2.05109	1.62286	2.11489	1.71662		5017.58	5539.06	5612.4	5687.11	5256.35	5335.45	5610.55
8	7	4	6	3	11	3		122.62	192.773	228.125	119.906	267.806	52.0863	327.051		1.04704	1.78603	1.56769	4.19487	1.47219	1.34027	1.72762		4895.8	5056.05	5317.68	5345.9	5078.32	5402.44	4952.25
5	9	6	9	8	9	5		126.738	152.062	279.15	146.213	200.964	138.379	165		1.59326	1.7471	1.47311	1.19579	2.13799	1.74698	2.23095		4745.12	5081.35	5327.15	5323.73	5159.28	5183.89	5290.62
7	7	10	9	11	10	10		134.975	227.972	202.9	160.634	174.05	152.422	90.7812		1.27342	2.33333	2.19524	1.44265	1.18243	1.98809	1.73266		4694.53	5136.72	5365.04	5341.89	5035.06	5061.23	5263.77
6	5	10	7	11	8	9		153.027	251.113	142.617	164.802	117.623	135.205	118.837		1.73338	2.53209	1.11566	2.39499	1.33195	1.45605	1.12092		4849.71	5052.05	5210.35	5403.81	5063.87	5194.53	5342.68
7	4	4	6	8	12	9		145.536	397.803	334.912	238.688	158.386	102.555	182.53		3	1.63328	1.52159	3.37806	1.80534	2.58901	1.9083		4829.3	5018.85	5530.47	5604.98	5233.89	5452.34	5499.02
8	6	4	6	6	8	11		163.55	260.433	332.471	282.861	203.337	194.47	180.93		1.57207	1.92796	1.81309	1.83786	1.47345	1.67771	1.29313		4774.02	5185.74	5445.31	5875.88	5061.04	5630.18	5491.5
2	4	5	8	8	8	6		180.82	297.949	248.457	191.711	147.083	179.211	174.821		1.9313	2.27107	1.51228	1.40802	1.17775	4.32284	1.06885		5268.75	5450.68	5860.45	6050.2	5378.42	5721.39	5804.3
11	7	6	5	8	6	8		117.312	204.283	123.893	141.328	80.9692	115.234	157.8		1.43543	2.76398	1.21818	2.14317	1.18264	1.85093	1.54931		4828.32	4810.45	5323.24	5363.67	4904.88	5323.14	4899.02
13	7	4	10	6	7	11		57.9252	256.459	371.997	165.244	247.526	237.96	112.127		1.44649	1.42959	1.80383	3.28004	1	1.45361	1.71662		5054.88	5178.71	5405.18	5838.28	5042.97	5420.8	5418.36
5	5	4	6	10	8	8		153.301	328.438	377.954	282.422	154.131	207.166	114.893		1.24259	1.79887	1.05504	1.2406	1.80281	2.23411	1.54709		4835.84	5054.1	5521.09	5542.58	5114.26	5127.15	5429.1
10	5	5	5	5	5	6		70.8496	213.418	239.766	200.898	212.734	184.414	172.201		1.02278	1.81285	1.19825	1.45762	1.28938	1.36414	2.00216		4896.39	4970.8	5233.59	5449.9	5060.55	5198.83	5364.94
7	7	7	7	10	7	9		150.307	210.645	197.67	197.363	125.977	186.314	249.273		1.77575	3	1.10208	1.21314	1.02653	1.2034	1.73266		4798.73	5070.41	5374.9	5639.45	5161.04	5422.17	5575
8	6	6	6	6	7	10		160.596	268.604	220.768	272.77	222.07	225.237	239.6		1.27824	1.39797	1.4445	3.57619	1.15686	1.21181	1.12092		4797.07	5075.2	5424.61	5802.83	5181.84	5609.47	5475
5	5	6	7	5	15	6		225.82	253.887	199.984	210.226	237.949	99.9674	206.38		1.17365	1.59338	1.41138	1.37777	1.04138	1.42487	1.9083		5038.38	5268.16	5421.88	5830.08	5164.65	5537.6	5760.25
11	10	5	3	13	3	7		80.6818	124.58	189.57	128.971	45.5078	126.107	210.296		1.02106	2.35456	2.66969	2.55172	1.42013	1.21615	1.29313		4925.49	5281.93	5537.7	5549.32	5279.49	5663.77	5166.89
7	4	5	6	6	5	11		88.4626	353.442	275.371	230.306	219.059	271.738	95.641		1.11648	2.16966	1.5591	2.13942	1.39909	4.16281	1.06885		5314.16	5653.52	6098.93	6232.03	5685.35	5883.69	5584.57
7	4	6	6	6	8	8		117.69	364.258	225.472	266.178	217.106	190.466	114.856		1.64019	2.96919	1.86087	1.61518	2.98332	1.32351	1.54931		4923.54	5142.48	5416.21	5739.16	5287.5	5504	5591.11
5	7	5	5	6	8	5		195.469	183.608	266.27	195.41	201.628	110.803	133.223		1.71244	3.4467	1.57307	1.72445	1.51359	1.42791	1.40701		4933.98	4954.98	5485.74	5557.03	5203.61	5362.4	5418.07
5	10	8	8	13	9	7		182.617	136.445	183.728	149.06	99.9399	127.821	185.617		1.69503	2.59646	2.43298	3.20297	1.86359	2.22302	1.72014		4668.95	4866.89	5102.05	5199.71	4985.06	5105.57	5499.61
4	6	11	11	11	11	9		141.699	225.179	136.195	129.252	121.04	124.325	145.66		1.41576	1.91061	1.10878	1.24031	1.76972	1.73105	2.34019		4936.91	5350.68	5624.22	5746.09	5338.57	5512.99	5731.54
5	8	10	8	11	11	6		93.4766	164.771	149.609	172.095	128.507	121.893	120.703		4.5539	1.88575	1.47959	1.2154	2.50562	2.48638	1.54709		5219.82	5878.03	6018.36	5951.07	5583.11	5614.94	5733.59
6	10	7	4	7	4	8		157.227	133.818	150.419	184.912	102.009	171.582	172.852		1.52716	1.81768	1.53365	1.8048	1.0436	1.47979	2.52338		5414.36	5861.52	5934.18	6129.49	5571.58	6000.68	5634.77
6	7	7	6	8	8	10		93.5221	211.3	215.932	197.738	178.894	151.196	147.725		2.02765	1.89378	1.70858	2.9829	1.4536	1.37032	2.00897		5500.88	5888.28	6373.44	6394.63	6023.83	5956.64	5707.32
7	9	7	10	9	12	9		109.026	142.372	163.309	125.596	116.602	98.2178	117.057		3.93911	1.98184	2.83853	1.98158	1.93751	1.20432	1.7671		4812.4	5078.12	5301.66	5210.84	5560.45	5237.89	5218.85
4	8	4	5	7	6	3		184.668	170.837	378.76	226.387	188.463	165.837	123.665		1.66835	1.33825	2.42887	1.62854	2.65992	1.20726	1.34492		4779.79	4941.8	5111.43	5172.36	5390.72	5087.5	4965.82
10	9	8	8	12	8	6		76.4941	143.533	211.707	125.659	119.108	121.484	57.2266		1.96945	1.63599	1.85718	1.67414	1.3392	1.2171	1.49054		4776.76	5068.07	5446.88	5341.8	5281.64	5144.04	5163.77
5	6	8	8	9	8	7		73.6328	217.725	135.62	152.527	107.151	143.506	62.3884		1.1897	3.36159	1.70188	2.16321	2.41512	1.85295	1.40701		5226.37	5708.3	5638.96	5837.7	5668.07	5445.02	5673.14
4	7	8	6	7	5	5		145.703	151.814	121.643	141.715	126.214	158.965	141.953		1.06371	1.92887	1.43632	1.83143	1.80816	2.8909	1.72014		5390.33	6142.09	6130.18	6211.23	5755.76	5887.7	6034.18
7	7	5	5	5	6	8		149.568	202.972	318.926	254.785	305	204.639	105.505		1.43144	1.55286	4.44987	2.85602	1.82626	1.04095	2.34019		5382.52	6034.67	6025.2	6126.37	5618.46	5778.32	5869.34
8	8	7	7	8	10	11		92.7856	178.955	226.744	221.429	190.454	156.523	124.272		1.08923	1.55342	2.82506	1.40804	1.48364	1.55299	1.52644		5195.12	5575.49	5957.62	5820.7	5720.21	5528.32	5585.74
6	6	6	8	8	8	12		105.566	212.077	171.012	163.354	119.897	157.983	90.9831		2.23071	2.09981	1.77741	1.25819	1.33333	1.61931	2.52338		4898.93	5232.91	4899.8	5253.91	4872.46	5152.54	5210.64
4	5	4	5	4	4	6		250.366	249.863	294.36	209.258	280.005	253.833	107.91		1.75705	1.95726	1.89394	1.47938	3.33771	3.15661	1.72131		5044.92	5092.29	5095.7	5303.32	5024.9	5282.62	5118.36
5	5	5	7	5	5	4		169.414	182.031	182.773	121.136	164.961	161.387	106.372		2.18255	1.27979	1	1.69294	1.31594	1.13493	1.7671		5144.14	5392.58	5759.08	5815.14	5499.12	5594.92	5099.61
7	6	5	7	10	7	5		62.3186	183.073	220.684	144.029	87.6465	124.121	160.996		1.59326	2.03223	1.76285	1.0207	1.10162	1.50052	1.34492		5274.12	5501.86	5522.95	5805.96	5409.38	5461.43	5199.51
7	8	6	7	12	9	6		123.619	159.521	186.751	142.634	76.4486	97.3199	178.841		1.71403	1.96258	1.59973	2.0064	2.66568	1	1.49054		5124.02	5576.86	5798.14	5920.51	5562.79	5606.74	5697.56
7	7	6	7	6	9	9		61.8164	185.84	258.708	191.839	243.392	142.535	143.012		1.46385	1.50546	1.42364	1.53697	1.7323	1.65405	1.70745		5233.89	5769.92	5612.3	5752.93	5282.62	5387.11	5775.59
10	4	7	5	8	8	9		96.9141	371.68	265.904	344.59	220.239	209.875	131.12		2.4129	3.2925	1.17649	1.10102	1.80739	2.44888	1.52644		4906.25	5294.73	5602.54	5582.32	5280.86	5278.81	5531.05
6	5	5	6	8	6	8		132.357	303.418	317.832	292.415	194.434	279.59	141.809		1.88824	2.31461	1.5757	1.44394	1.16147	1.79408	1.72131		5096.29	5393.65	5487.6	5557.52	5129.88	5237.5	5462.11
6	6	5	6	5	5	6		63.8021	174.007	138.047	118.734	139.902	138.809	117.041		2	1.58674	2.057	1.96894	1.57971	2.6633	2.60931		5002.05	5486.23	5418.55	5520.41	5204.49	5390.23	5407.52
5	4	2	5	2	3	2		131.973	188.013	204.199	104.395	199.902	150.618	155.029		1.66854	3.51312	2.76546	2.5098	1.61686	1.445	4.09489		5068.55	5706.05	5684.47	6055.66	5539.16	5764.06	5513.77
5	4	5	4	5	4	4		152.637	252.661	171.68	205.322	153.496	179.956	173.56		1.07174	2.91624	4.4198	3.41605	2.73679	1.22178	1.70745		5050.98	5621.58	5617.68	6076.37	5392.87	5753.91	5465.82
6	4	4	4	6	6	6		133.415	317.773	246.753	261.035	154.004	156.641	139.014		1.11291	1.22302	2.47081	1.30263	1.39278	1.27844	1.63363		4831.93	5068.16	5362.6	5644.34	5255.47	5498.44	5463.57
																1.12617	2.47211	1.06985	1.65495	1.38491	1.7618	1.17577
																1.10906	1.43503	1.99237	1.92678	1.59727	1.77352	2.96898
																1.87067	1.68201	1.31089	1.57413	2.0399	1.35261	1.63952
																1.19794	1.34027	1.28767	1.76406	2.68216	2.14966	1.71662
																1.14133	1.18903	1.7759	3.26271	4.3899	1.05584	1.63363
																1.12533	1.74569	1.77138	1.26004	2.42942	1.90571	2.13239
																1.45255	1.38507	2.12429	1.53493	1.16502	1.34027	2.96898
																1.5332	1.73854	2.36995	1.19424	2.04111	2.24768	1.63952
																1.26374	2.95933	1.49186	1.4306	1.22056	1.46385	1.67682
																1.18818	1.13173	1.57012	1.87847	1.76919	1.458	1.12092
																1.49719	2.70364	1.66824	3.33264	1.60815	1.9736	1.9083
																1.17509	1.94156	1.70992	1	2.07868	2	1.29313
																1.29844	1.33922	1.06009	1.91168	2.25728	2	1.06885
																1.08023	1.91218	1.20121	1.23857	1.49695	2.45606	1.54931
																1.07675	1.37233	1.07922	1.61368	1.19523	3.507	1.71662
																1.23264	2.73484	1.44537	1.4949	1.54921	1.39017	1.24803
																1.29488	4.04338	1.52742	1.18074	1.36177	1.54375	2.13239
																1.07606	1.89597	1.4278	3.33597	1.74248	2.08812	1.67682
																1.55084	1.18059	1.40161	1.27293	1.575	1.5	1.12092
																1.5362	2.32513	1.70318	1.43534	2.2834	1.54227	1.9083
																1.60285	1.81158	1.45023	1.48271	1.05509	1.85785	1.29313
																2.2785	1.46784	1.18245	1.35567	1.17927	1.98036	1.06885
																1.11919	2.73018	2.33735	1.68044	1.04187	1.46273	1.54931
																1.02171	3.9731	1.11995	1.9341	1.46069	1.53967	1.37184
																1.75662	1.09359	1.56841	1.6054	1.48051	1.49261	1.24803
																1.15594	2.14013	1.13139	1.52896	1.70387	1.6561	1.40987
																1.1686	2.14741	3.02286	3.21855	1.39981	1.23019	1.82275
																1.015	2.71457	1.38316	1.26131	1.50528	1.54004	1.34492
																1.21011	1.16611	1.0948	1.49749	1.4267	1.81965	1.49054
																1.74536	1.79632	2.39591	1.37378	1.35471	1.17097	1.37184
																1.08294	1.29532	1.63993	1.9711	2.38554	1.44252	1.91159
																2.00318	1.71521	2.09197	1.11586	1.04302	1.97562	3
																1.18251	2.54788	2.65249	1.68917	1.50123	3.30543	1.47592
																1.01565	1.84783	1.5978	1.80961	2.22822	1.89613	1.40987
																1.27096	2.1328	1.30652	1.83835	1.01986	1.33742	2.77659
																1.67772	1.84396	1.82337	2.94013	1.37286	1.47433	1.82275
																2.08084	3.1756	1.94513	1.14806	2	1.48109	3.52245
																1.11463	1.75934	2.03938	1.61494	2.14422	1.24838	1.34492
																1.21503	2.15424	2.8314	1.55818	2.21917	1.3755	1.49054
																1.04584	2.90198	3.78277	1.20361	1.99793	1.31014	1.70745
																1.23258	1.26743	2.00348	1.89008	2	1.20447	1.91159
																1.89586	2.46526	1.18376	1.96936	1.54547	1.40871	3
																1.2606	1.53824	2.33051	1.61812	1.14537	1.44104	1.47592
																1.09837	1.83679	2.57186	2.38305	1.55662	3.39661	2.50796
																1.11701	1.98275	1.76716	2.54265	2.08022	1.40419	1.4525
																1.00824	1.95801	1.21194	3.09949	1.90377	1.89673	2.77659
																1.14372	2.51867	2.72305	1.3995	1.55693	1.53069	3.52245
																1.26105	2.48744	1.09742	2.24251	1.55293	1.22895	2.60931
																1.53168	2.27136	1.87897	1.6889	2.19449	1.36941	4.09489
																2.54079	1.3953	1.31106	1.34205	1.8387	1.28862	1.70745
																1.71929	1.45631	3.43391	1.64507	1.04978	1.21069	2.50796
																1.09534	3.96907	1.81891	1.73718	1.8987	1.45908	1.4525
																3.21431	1.67085	1.28497	1.5875	1.09581	1.4281	1.41894
																2.94068	1.4644	1.36794	1.42727	1.55299	1.10619	1.68116
																1.02581	2.35015	3.36821	1.26855	1	1.25401	2.96898
																2.05513	1.4404	1.26173	1.98993	2.7733	1.71952	1.53173
																2.42897	3.94728	1.33259	1.71583	2.74199	1.4676	1.64808
																1.12752	1.57772	1.4175	1.46385	3.79619	1.64645	1.22859
																1.43897	1.50845	1.09837	1.45181	1.94526	1.70246	1.543
																1.50193	1.0827	1.30083	1.03975	1.82	1.75686	2.70193
																1.1302	1.20894	1.54652	1.57727	2.56637	1	1.68116
																1.72883	1.74181	2.02243	1.50307	1.86166	1.94059	2.13239
																2.58521	1.67115	1.66931	1.41253	1.57724	1.88831	2.96898
																2.3145	1.89243	1.9651	1	2.58343	2.74017	1.27919
																1.20353	2.61355	2.42222	3.02076	2.47959	1.45036	2.21436
																1.89742	1.2021	1.90039	1.84967	1.8994	1.14424	1.53173
																1.97421	1.54622	1.73098	1.24061	3	1.87543	1.04446
																2.57733	1.65214	1.49174	1.69007	1.38707	1.54982	1.61344
																1	1.77339	1.74376	1.88361	1.94576	2.22269	1.64808
																2.20136	1.6222	1.86833	1.39748	1.47874	1.36198	1.22859
																1.20743	1.67045	1.58705	3.09058	1.60757	1.59943	1.31976
																1	2.46658	1.80667	1.15739	1.29817	1.89968	1.31472
																1.13682	1.86924	2.9357	1.21617	3.42045	1.50133	2.13239
																1.04038	2.09268	1.14453	1.08905	1.81631	1.58293	1.27919
																3	1.6899	1	2	1.24113	1.6396	2.21436
																1.1122	1.81656	1.86702	1.12547	1.4526	1.62513	1.04446
																2	1.80302	1.4194	1.72801	2.44305	2.42842	1.61344
																1.07659	2.1309	1.25179	1.47149	1.38184	2.68004	1.55801
																1.91663	1.90415	1.31379	1.82724	1.13386	1.21375	1.31976
																1.51304	1.31046	1.49709	2.87443	2	2.05947	1.31472
																1.13876	1.66088	2.61581	1.52029	1.36773	1.44906	2.00071
																1.5	2.0687	1.42265	1.70287	1.80827	1.6041	1.40987
																1.61163	1	1.92072	1.64432	3.32499	1.83834	1.9277
																1.8725	1.36071	2.38353	1.83247	1.24316	1.54164	1.55801
																1.10447	1.72336	1.31172	1.94086	1.31889	1	1.71333
																1.62212	1.9095	1.61254	1.33451	1.42171	1.22418	2.00071
																3	1.37205	3.37433	1.60343	1.24496	1.21657	1.91159
																1.55299	1.84855	1.67078	1.59572	1.29812	1.9525	3
																1.42403	1.84566	1.50994	1.18775	1.60241	1.76224	1.47592
																1.10582	1.49466	1.18747	2.1957	1.78302	1.70522	1.40987
																1.08739	1.681	2.28638	2.36052	1	1.09393	1.94425
																1.32761	1.14461	3.43948	1.58008	1.65439	1.26122	1.56826
																1.05828	3.76982	1.20922	1.44458	1.97368	1.38792	1.71333
																1.16938	1.70823	1.49324	1.33896	1.63203	3.02484	1.67943
																1.46385	1.56567	1.26548	1.29829	1.24362	1.89434	1.91159
																2.07442	1.24427	1.84649	2.04413	1.85616	1.39248	3
																1.13356	3.81396	1.32845	2.19806	1.82168	1	1.47592
																2.11867	1.55899	1.61858	2.0122	1.33953	1.18615	2.50796
																1.09545	1.55444	1.32112	1.20894	2.01317	1.76908	1.4525
																1.07847	1.71178	1.21609	1.5491	1.75877	1.85456	1.94425
																1.26974	1	2.2624	1.41111	1.85911	1.36146	1.36886
																2.44821	1.97467	2.22099	2.9547	2.1724	3.07294	1.39977
																1.5	1.24085	1.78248	1.95185	1.78515	1.13503	1.67943
																1.60596	1.656	1.38748	1.69535	1.68369	1.14096	1.14324
																1.21784	1.33441	1.33875	2	1.5	1.55021	2.50796
																1.11303	1.41566	1.25988	1.68431	1.83633	1.20653	1.4525
																1.46385	1.22662	1.20928	1.32932	1.41982	1.14044	1.39977
																2.95444	1.35057	1.34922	3.04369	1.29907	1.68985	1.89138
																1.37971	1.68659	1.62638	1.14101	1.36045	1.17243	1.19344
																1.71403	1.84923	2.70718	1.24246	2.03226	1.84494	1.14324
																1.18934	1.68529	1.41852	1.78971	2.30843	2.22726	1.53173
																2.24217	1.18826	2.57519	2.07107	1.13876	1.58471	1.64808
																1.11307	1.57422	2.12545	1.09678	1.79356	1.61666	1.22859
																1.46424	1.30432	1.89581	1.55648	2.93212	1.7021	1.83587
																1.92097	1.43508	1.36926	1.33758	2.80363	1.94953	1.7838
																1.28289	1.59233	2.04487	1.28815	1.22636	1.8839	1.87741
																1.27958	1.20596	1.0972	2.68541	1.37971	2.26176	2.49504
																1.18331	1.68202	1.77463	1.69348	1.6606	1.22883	1.27919
																1	2.82812	1.45412	1.7807	1.82582	1.59576	2.21436
																1.12355	1.51556	1.6202	1.41148	1.26316	1.58679	1.53173
																2	1.56323	2.42552	1.93757	1.33333	1.23642	1.04446
																1.99554	1.50443	1.62875	1.27865	1.35949	2.30269	1.61344
																1.50987	2.12378	1.56673	1.20521	1.22391	2.12475	1.64808
																2.32361	1.93029	1.2237	1.53483	1.65619	1.43194	1.22859
																1.05684	1.35343	1.33869	1.81541	2	1.57889	1.31976
																1.3301	1.17144	2.71737	2.23175	3.36535	1.32187	2.02195
																1.27704	1.40202	2.7462	2.01088	1.63879	2.03222	2.82353
																3	1.46119	2.20172	1.15862	1.72053	2.12958	2.49504
																1.03811	2.79449	4.27783	1.10792	1.11798	1.50274	1.27919
																1.90828	1.73818	1.57356	1.77046	2.05981	1.36138	2.21436
																1.24372	1.64541	2.9018	2.11397	1.28217	1.36356	1.04446
																1.2526	1.81041	2.0827	3.4435	3.42134	1.94687	1.61344
																2.35395	1.31976	1.99983	1.07212	1.20479	1.31397	1.55801
																1.26374	1.33877	1.36595	2.79403	1.73802	1.23301	1.31976
																1.60468	1.79193	2.17865	1.4108	1.33079	3	2.02195
																1.68297	1.15866	1.34318	2.32464	1.30722	1.22582	1.69682
																1.675	2.18457	3.51823	2.19961	1.63896	1.15593	1.9277
																2.23734	1.45693	1.36658	1.2941	1.46385	1.98883	1.55801
																3.2505	3.49691	1.25165	1.44499	1.26351	1	1.71333
																2.50091	1.63474	1.48465	1.3763	1.21628	1.54773	1.70205
																1.11753	1.81001	1.98604	1.32577	2.07974	1.42132	1.69682
																1.44456	1.26237	3.47611	3.09551	2.10945	3.03176	1.87925
																1.79326	2.40233	1.38917	2.79836	2.04891	1.96898	1.56826
																1.95209	1.87023	1.23313	2.34237	1.28481	1.44418	1.71333
																1.11994	4.35469	1.61817	1.40465	2.08451	1.68133	1.93212
																1.0369	1.56628	1.29926	2.41334	1.31711	1.39791	1.84391
																1.20134	1.67559	1.60276	1.44727	2	3.03281	1.45899
																1.96725	1.08317	2.41686	2.87762	1.65703	1.13697	1.70205
																1.14987	2.84862	1.92873	1.22295	1.28467	1.36414	1.87925
																1.04676	1	3.50754	1.61478	1.93856	1.7138	1.36886
																2.05727	1.03507	1.22951	2.21357	1.15579	1.52258	1.39977
																1.52279	1.87163	2.55243	3.84175	1.1853	1.20302	1.93212
																2.11946	2.52105	1.44833	1.44485	1.4841	3.21092	2.32335
																1.12183	1.43965	1.11575	1.63425	1.9587	1.24393	1.68059
																1.22859	3.31016	1.73624	1.27352	4.78347	1.11272	1.84391
																1.89233	1.77057	2.60499	1.68512	1.15074	1.57448	1.46561
																3.21996	1.25891	1.63752	1.69396	1.67078	1.28434	2.35353
																2.42084	1.66008	1.17122	1.50949	2.08883	1.55121	1.39977
																2.1765	2.54671	1.22937	1.53624	1.37205	1.11657	1.89138
																1.05631	1.19523	1.35337	2.33041	2.05185	2.23048	1.19344
																1.10579	1.06885	2.00843	1.81015	1.79758	2.22406	2.32335
																1.25561	1.06595	1.73407	1.43119	1.08371	1.71094	1.68059
																2.26793	1.82223	1.55277	1	1.77861	1.47587	2.35353
																1.1484	1.54857	2.32468	2.51251	1.76944	1.42274	1.57466
																1.13848	2.12134	1.39119	2.52158	1.53322	1.88759	1.55207
																1.30938	1.27292	1.26374	1.34154	2.73637	1.22525	1.87741
																1.30842	1.67149	2.70868	1.30742	1.46385	1.175	1.42021
																2.64303	1.52491	1.14031	1.27403	1.69307	1.58703	1.8583
																1.30717	1.63733	1.50715	1.47158	1.56991	1.66294	1.33333
																1.15013	1.22197	1.76851	1.98662	1.27882	2	1.9428
																1.33759	2.49594	1.11635	1.25953	1.36786	2.57826	3.75796
																1.16193	1.62209	2.21632	1.44466	2.05749	3.06208	2.02195
																1.16295	3.33939	1.45366	1.20766	2.49369	1.71519	2.82353
																1.70794	2.06173	3.12367	1.62815	2.17556	2.05035	1.42021
																1.71411	2.08258	4.46708	2.23052	1.0547	1.70984	1.54768
																2.40164	3.42148	1.8437	1.45977	1.48876	1.95508	1.19391
																1.44712	1.5441	1.53953	1.55665	3.19748	3.37388	1.28371
																1.06485	1.48898	1.59488	2.0769	1.2876	1.06138	1.78124
																1.85568	1.09336	1	1.60215	1.66667	2.91625	1.19842
																1.70619	2.03803	1.85342	3.02831	1.43001	1.54823	2.9493
																1.20939	1.49169	1.34582	1.09231	2.53877	2.24155	1.39513
																1.71519	3.38064	3.50595	1.44759	1.39224	2.45202	2.02195
																1.70984	1.33333	3.76824	3.24926	3.00814	1.27195	2.33093
																1.86464	1.22859	1.72438	1.21228	1.58858	1.43793	1.54768
																1.51233	1.40024	1.79253	2.18517	1.31095	1.42769	1.19391
																1.17227	1.67754	3.24616	1.23584	1.22681	1.37061	1.28371
																2.38003	1.23581	1.37821	1.71106	1.98258	1.38959	4.40164
																1.99632	2.19991	1.2093	2.99456	1.71063	2.91724	1.19842
																3.32996	1.53314	3.70466	3.2956	3.59379	1.17322	2.93991
																1.467	3.77439	3.6861	1.47508	1.41799	1.80959	1.20241
																1.13394	1.28737	1.40911	1.48639	1.10709	2.90625	1.70205
																1.09398	2.27723	1.3685	2.37119	2	2.26605	2.04647
																1.53079	4.06761	3.68194	1.35071	1.28939	1.40616	1.87936
																1.72303	2.23987	1.32015	2.88559	1.73698	2.53913	1.47138
																1.71074	1.68055	1.33665	1.2645	1.37463	1.50491	1.84391
																1.02131	3.13809	1.9715	3.3199	1.53576	2.74084	1.45899
																1.12291	1.54231	1.16375	2.0729	2.62106	1.39656	1.70205
																1.46616	1.66463	1.21068	3.79313	1.94354	1.62816	1.41318
																2.32808	1.38344	1.71233	1.34064	3.64119	2.24266	1.87936
																2.735	4.15746	1.36157	1.68106	1.14333	2.23858	1.47138
																1.65935	1.27779	1.8189	3.23897	3.21015	1	1.56756
																1.18286	1.55486	1.69173	1.99198	1.64215	3.96713	1.68059
																1.07732	1.2826	1.70335	1.22659	1.29404	1.4678	1.84391
																1.09834	3.86058	1.56442	1.31365	1.22859	1.56732	1.46561
																2.12353	1.6235	2.57289	1.47479	1.19523	2	2.35353
																1.29905	1.67862	1.353	1.61031	1.14694	1.46877	1.74139
																1.2046	1.15203	2.23847	2.09408	1.67857	1.67421	1.56756
																1.16554	1.33886	1.17385	1.6588	2.58439	1.22859	1.68059
																1.59631	1.57098	1.98227	1.24914	1.78802	1.63724	2.35353
																1.35004	1.06885	2.57233	1.91933	2.32071	1.58355	1.74139
																1.7834	1.57727	1.27482	1.1292	1	1.57479	1.4619
																2.29327	1.44653	1.64723	1.10664	1.93571	2.3709	2.28503
																1.69861	1.93699	1.2172	1.32787	1.82667	1.82327	1.8583
																1.13386	1.59281	1.45159	1.67655	1.11521	1.44056	1.33333
																1.49683	2.34349	3.63195	1.307	1.20867	1.41649	1.9428
																1.07086	2.91631	2.95801	3.45862	1.51092	1.86612	3.75796
																3.85312	1.47523	2.15463	1.98537	1.97884	1.82961	1.33582
																2.18168	2.29927	3.75647	1.30002	1.66392	2.93907	3.96381
																1.23446	1.08069	1.71796	1.71172	2.72465	1.33811	3.72924
																1.14147	2.14384	1.31432	2.61375	2.92069	1.34034	2.28503
																1.46085	1.66667	2.72929	1.71024	1.5729	1.20319	1.54768
																1.16686	2.14135	1.29975	1.1559	2	1.54843	1.19391
																2.74257	2.84902	1.49838	3.88803	2.08612	2.35972	1.28371
																2.44943	2.18272	3.69008	1.62181	2.91784	1.18675	1.78124
																1.52763	1.22197	3.85605	1.2163	1.11472	1.13734	1.19842
																1.16954	1.44661	2.17093	1.66932	1.94407	1.13125	2.9493
																2.50986	1.59963	1.03467	1.56299	1.71265	1.61606	1.39513
																1.06885	1.19523	1.73131	1.39545	1.07442	2.2628	3.96381
																1.17453	3.14644	1.80865	1.85455	2.87304	1.51201	1.26334
																1.83196	1.42939	1.40543	1.62232	1.28775	1.15452	3.72924
																1.31922	2.70676	1.37418	2.18677	3.2659	2.60443	2.11733
																1.52001	2	1.94194	1.49278	4.31311	1.61622	1.54768
																1.48992	2.22299	1.76308	1.49628	1.74471	3.00476	1.19391
																1.1276	4.01085	1.27164	3.39744	1.83668	1.07111	1.28371
																4.84384	1.20978	1.89272	1.40561	1.61588	1.49847	4.40164
																1.03114	3.27415	1.32117	1.82956	1.96064	3.05497	1.19842
																1.19406	1.38583	1.39282	1.76471	1.36606	1.17681	2.93991
																2	1.73954	1.71413	1.23086	3.76345	2.69188	1.20241
																1.25123	4.02294	1.66605	3.35053	1.7317	1.77567	1.51379
																1.11139	1.19523	1.3493	1.25119	3.64861	3.00125	1.26334
																2.26255	2.48458	2.50579	1.42711	1.04646	2.79016	1.07618
																1.1915	1.16209	1.33119	2.54226	1.91081	1.40513	1.23543
																1.20338	1.64051	1.88511	1.27184	3.28731	1.4521	1.96639
																1	1.28245	2.02987	2.33788	1.39987	2.4968	1.87936
																1.05134	2.37585	2.69218	3.21336	1.37688	1	1.51379
																1.5037	1.22834	1.31947	1.87815	3.5801	1.39675	1.07618
																2	1.5893	2	1.29398	4.8535	2.8189	1.23543
																1.46868	1.56575	3.56214	1.64841	1.34308	3.4368	1.32839
																1	1.47605	2.25658	1.38293	1.39363	1.21304	1.41318
																1.6491	1.35715	2.7105	1.3348	3	2.16103	1.87936
																1.30978	1.29383	2.54172	1.25703	1.90651	2.33512	1.47977
																1.8505	1.81452		1.88809	2.93797	2	1.32839
																1.54023	1.21742		1.27047	1.22353	3.93935	1.74139
																1.15164	2.64352		1.82509	1.9618	1.37575	1.42149
																1.41094	1.49053		1.56449	1.2614	1.60871	1.29706
																1.06372	1.54085		1.77092	1.4747	1.13139	1.17386
																3.77923	1.07347		1.64425	1.33762	3.26932	1.51274
																1	2.04079		2.00387	1.67053	2.60281	1.74139
																3	2.99461		1.86756	1.42969	1.21277	1.4619
																2.31343	2.92411		1.52983	1.86559	1.33486	1.39486
																1.18212	1.10765		1.51089	1.85709	1.4122	1.29706
																1.04199	3.15259		2.38985	1.72842	1.59526	1.17386
																1.0584	1.47788		1.73869	1.85946	2.26188	1.51274
																1.52925	2.96342		1.47231	2.50593	1.59472	1.33582
																1.64487	2.76399		1.06885	1.42347	1.33821	3.96381
																1.11252			1.36769	1.12444	1.9767	1.51665
																1.20952			1.63632	1.97739	1.07474	1.16464
																2			1.75701	1.42622	1.04819	1.62375
																1.26846			1.41915	1.76881	1.35916	2.1412
																1.23656			2.60159	3	1.66136	1.58322
																2.26596			3.36753	1.72303	1.28778	1.48681
																1.83497			1.46247	1.64334	2.0058	3.04871
																1			2.61199	1.70412	1.35037	3.96381
																1.52466			2.23466	2	1.39138	1.26334
																3.02549				2.17973	2.57686	1.51665
																1.35388				1.76231	1.69546	1.16464
																1.29998				1.45736	1.70372	1.95834
																1.75356				1.37205	1.20614	1.5703
																1.06885				3.45087	2.13196	3.7505
																2.71892				1.18184	1.65074	1.74337
																1.61775				1.45907	1.12839	3.04871
																1.33626				2.53984	1.6052	1.51379
																1.19313				1.9964	1.47726	1.26334
																1.09042				1	1.69494	1.07618
																1.17953				2	1.39357	1.23543
																2.72893				1.28124	1.47609	1.95834
																1.16996				2	3.15036	1.66935
																				1.73801	1.38655	2.02165
																				3.62615	1.60675	1.5858
																				1.12119	3	1.51379
																				2.87385	1.24803	1.07618
																				1.32539	1.20093	1.23543
																				1.48833	1.24556	1.63662
																				3.55014	3.37493	2.02165
																				4.84365	1.46921	1.31197
																				1	1	1.47977
																				1	1.30242	1.63662
																				2.2431	2.64527	1.42149
																				1.72523	1.25265	1.29706
																				1.52431	2.39226	1.17386
																				1.31827	1.22859	1.36534
																				1.41496	3.23826	1.39486
																				1.24503	4.23395	1.29706
																				1.59614	1.28083	1.17386
																				1.74766	1.6262	1.36534
																				1.19524	1.37224	1
																				1.21036	1.4988	2.3936
																				1.86811	1.20332
																				1	1.23163
																				1.35378	1.34397
																				1.78258	1.23289
																				1.65226	1.91963
																				1.10726	1.27035
																				1.22859	1.78553
																				2.44552	1.40323
																				1.4471	1.81469
																				1.86426	1.58938
																				1.68614	1.61977
																				2.81588	1.83815
																				1.50451	1.58989
																				1.17681	2.42307
																				3.43664	1.66839
																				1.18642	1.24281
																				2.67292	1.61738
																				1.8367	1.26665
																				1.12668	1.71757
																				2.4469	1.3958
																					3.16039
																					1.45846
																					1.69264
																					1.39929
																					1.80907
																					2.00689

## Sheet: Fig. S2b
Dist.	Norm. PA amp.
0	0
0.360844	0.00585175
0.721688	0.0150769
1.08253	0.027228
1.44338	0.0429807
1.80422	0.059181
2.16506	0.0722324
2.52591	0.075383
2.88675	0.0675075
3.2476	0.0537803
3.60844	0.0373536
3.96928	0.0270034
4.33013	0.0303786
4.69097	0.0465806
5.05181	0.0677322
5.41266	0.0882098
5.7735	0.105086
6.13435	0.126013
6.49519	0.158641
6.85603	0.200271
7.21688	0.255852
7.57772	0.323358
7.93857	0.399416
8.29941	0.474573
8.66025	0.549731
9.0211	0.619938
9.38194	0.683168
9.74279	0.742574
10.1036	0.795229
10.4645	0.84271
10.8253	0.887039
11.1862	0.928219
11.547	0.967822
11.9078	0.991449
12.2687	1
12.6295	0.988298
12.9904	0.959047
13.3512	0.907966
13.7121	0.835059
14.0729	0.746175
14.4338	0.644465
14.7946	0.545905
15.1554	0.458822
15.5163	0.389064
15.8771	0.332584
16.238	0.282629
16.5988	0.234024
16.9597	0.190594
17.3205	0.15144
17.6814	0.120387
18.0422	0.0942845
18.403	0.0738086
18.7639	0.0632319
19.1247	0.0641323
19.4856	0.0738086
19.8464	0.0848346
20.2073	0.0931594
20.5681	0.10531
20.9289	0.119938
21.2898	0.14199
21.6506	0.160667
22.0115	0.169443
22.3723	0.171468
22.7332	0.170568
23.094	0.177094
23.4549	0.189245

## Sheet: Fig. S2d
Depth	Norm. PA amp.
0	1.81536e-14
1.8	3.63072e-15
3.6	2.5415e-14
5.4	0.011976
7.2	0.011976
9	0.011976
10.8	0.011976
12.6	0.011976
14.4	0.011976
16.2	0.011976
18	0.011976
19.8	0.011976
21.6	0.0199601
23.4	0.0199601
25.2	0.0159681
27	0.0159681
28.8	0.0199601
30.6	0.0199601
32.4	0.0199601
34.2	0.0239521
36	0.0379242
37.8	0.0379242
39.6	0.0379242
41.4	0.0299401
43.2	0.0658683
45	0.0738523
46.8	0.0738523
48.6	0.0598802
50.4	0.0598802
52.2	0.0738523
54	0.0738523
55.8	0.0738523
57.6	0.0558882
59.4	0.0379242
61.2	0.0618762
63	0.0359281
64.8	0.0439122
66.6	0.0219561
68.4	8.53219e-14
70.2	0.0179641
72	0.0359281
73.8	0.0538922
75.6	0.0538922
77.4	0.0798403
79.2	0.0838323
81	0.0838323
82.8	0.0838323
84.6	0.0518962
86.4	0.0439122
88.2	0.00399202
90	0.00399202
91.8	0.0219561
93.6	0.011976
95.4	0.00798403
97.2	0.011976
99	0.0239521
100.8	0.0319361
102.6	0.0319361
104.4	0.0319361
106.2	0.0319361
108	0.0319361
109.8	0.0239521
111.6	0.0159681
113.4	0.0279441
115.2	0.0159681
117	0.00798403
118.8	0.00798403
120.6	0.00798403
122.4	0.00399202
124.2	0.00798403
126	0.00399202
127.8	0.00399202
129.6	0.00399202
131.4	2.5415e-14
133.2	0.00798403
135	0.00798403
136.8	0.00798403
138.6	0.0319361
140.4	0.0319361
142.2	0.0319361
144	0.0319361
145.8	0.0319361
147.6	0.0319361
149.4	0.0319361
151.2	0.0319361
153	0.0319361
154.8	0.0279441
156.6	0.0279441
158.4	0.0239521
160.2	0.0159681
162	0.0159681
163.8	0.0199601
165.6	0.011976
167.4	0.011976
169.2	0.0159681
171	0.011976
172.8	0.011976
174.6	0.011976
176.4	0.011976
178.2	0.011976
180	0.011976
181.8	0.011976
183.6	0.011976
185.4	0.011976
187.2	0.00798403
189	0.00399202
190.8	0.00399202
192.6	0.00399202
194.4	0.011976
196.2	0.011976
198	0.00399202
199.8	0.00399202
201.6	0.00399202
203.4	1.08922e-14
205.2	3.63072e-15
207	7.26143e-15
208.8	3.63072e-15
210.6	3.63072e-15
212.4	7.26143e-15
214.2	0
216	1.81536e-14
217.8	0.00399202
219.6	2.5415e-14
221.4	0.00798403
223.2	0.0199601
225	0.0199601
226.8	0.011976
228.6	0.00798403
230.4	0.00798403
232.2	0.00798403
234	0.0359281
235.8	0.0359281
237.6	0.0898204
239.4	0.0898204
241.2	0.0898204
243	0.0718563
244.8	0.0538922
246.6	0.0718563
248.4	0.0718563
250.2	0.0718563
252	0.0898204
253.8	0.171657
255.6	0.241517
257.4	0.241517
259.2	0.287425
261	0.327345
262.8	0.331337
264.6	0.371257
266.4	0.407186
268.2	0.407186
270	0.467066
271.8	0.520958
273.6	0.50499
275.4	0.526946
277.2	0.562874
279	0.552894
280.8	0.580838
282.6	0.634731
284.4	0.634731
286.2	0.782435
288	0.878244
289.8	0.878244
291.6	0.926148
293.4	0.97006
295.2	0.97006
297	0.97006
298.8	0.976048
300.6	1
302.4	1
304.2	0.982036
306	0.976048
307.8	0.976048
309.6	0.942116
311.4	0.878244
313.2	0.878244
315	0.774451
316.8	0.672655
318.6	0.658683
320.4	0.600798
322.2	0.560878
324	0.558882
325.8	0.518962
327.6	0.483034
329.4	0.487026
331.2	0.437126
333	0.401198
334.8	0.401198
336.6	0.343313
338.4	0.303393
340.2	0.315369
342	0.199601
343.8	0.143713
345.6	0.157685
347.4	0.143713
349.2	0.125749
351	0.157685
352.8	0.157685
354.6	0.157685
356.4	0.157685
358.2	0.171657
360	0.185629
361.8	0.185629
363.6	0.185629
365.4	0.199601
367.2	0.211577
369	0.237525
370.8	0.239521
372.6	0.239521
374.4	0.255489
376.2	0.255489
378	0.241517
379.8	0.255489
381.6	0.255489
383.4	0.255489
385.2	0.255489
387	0.213573
388.8	0.199601
390.6	0.185629
392.4	0.143713
394.2	0.143713
396	0.143713
397.8	0.125749
399.6	0.0718563
401.4	0.0898204
403.2	0.0718563
405	0.0219561
406.8	0.0399202
408.6	1.36152e-13
410.4	0.00399202
412.2	0.00399202
414	0.011976
415.8	0.0239521
417.6	0.0159681
419.4	0.0279441
421.2	0.0279441
423	0.0279441
424.8	0.0199601
426.6	0.00798403
428.4	0.011976
430.2	0.011976
432	0.011976
433.8	0.011976
435.6	0.0159681
437.4	0.0199601
439.2	0.0159681
441	0.011976
442.8	0.00798403
444.6	0.00798403
446.4	0.00399202
448.2	1.81536e-14
450	0.00399202
451.8	1.45229e-14
453.6	3.63072e-15
455.4	3.63072e-15
457.2	1.45229e-14
459	0.00399202
460.8	1.81536e-14
462.6	0.00399202
464.4	0.00798403
466.2	0.00798403
468	0.0159681
469.8	0.011976
471.6	0.011976
473.4	0.011976
475.2	0.011976
477	0.0159681
478.8	0.0159681
480.6	0.011976
482.4	0.011976
484.2	0.011976
486	0.011976
487.8	0.011976
489.6	0.011976
491.4	0.011976
493.2	0.011976
495	0.011976
496.8	0.00399202
498.6	0.00399202
500.4	0.00399202
502.2	1.08922e-14
504	3.63072e-15
505.8	7.26143e-15
507.6	3.63072e-15
509.4	3.63072e-15
511.2	3.63072e-15
513	3.63072e-15
514.8	3.63072e-15
516.6	3.63072e-15
518.4	3.63072e-15
520.2	7.26143e-15
522	0
523.8	1.81536e-14
525.6	0.00399202
527.4	1.81536e-14
529.2	0.00798403
531	0.0159681
532.8	0.00798403
534.6	0.0199601
536.4	0.0159681
538.2	0.0159681
540	0.0199601
541.8	0.0199601
543.6	0.0239521
545.4	0.0239521
547.2	0.0199601
549	0.0199601
550.8	0.0199601
552.6	0.0199601
554.4	0.0199601
556.2	0.0199601
558	0.0199601
559.8	0.0159681
561.6	0.0159681
563.4	0.00798403
565.2	2.5415e-14
567	0.00399202
568.8	1.81536e-14
570.6	3.63072e-15
572.4	0.00399202
574.2	0.00399202
576	2.35997e-14
577.8	3.08611e-14
579.6	0.0259481
581.4	0.0439122
583.2	0.0219561
585	0.0838323
586.8	0.101796
588.6	0.0518962
590.4	0.0878244
592.2	0.101796
594	0.0658683
595.8	0.0538922
597.6	0.0399202
599.4	0.0399202
601.2	8.89526e-14
603	3.63072e-15
604.8	3.99379e-14
606.6	3.63072e-15
608.4	3.63072e-15
610.2	3.63072e-15
612	1.08922e-14

## Sheet: Fig. S2f
Depth	Norm. PA amp.
20	1
20.37	0.9472
20.74	0.917708
21.11	0.951583
21.48	0.963566
21.85	0.930433
22.22	0.905007
22.59	0.930418
22.96	0.911764
23.33	0.906945
23.7	0.938781
24.07	0.938369
24.44	0.904688
24.81	0.925839
25.18	0.91756
25.55	0.892175
25.92	0.922438
26.29	0.875948
26.66	0.892896
27.03	0.90794
27.4	0.913203
27.77	0.877702
28.14	0.863011
28.51	0.863445
28.88	0.860265
29.25	0.830076
29.62	0.85804
29.99	0.908168
30.36	0.922235
30.73	0.930324
31.1	0.884718
31.47	0.851275
31.84	0.858217
32.21	0.824269
32.58	0.819816
32.95	0.845651
33.32	0.856394
33.69	0.836489
34.06	0.836995
34.43	0.829155
34.8	0.836
35.17	0.841755
35.54	0.823016
35.91	0.79495
36.28	0.795991
36.65	0.801413
37.02	0.780137
37.39	0.801971
37.76	0.774244
38.13	0.785618
38.5	0.781849
38.87	0.812976
39.24	0.797605
39.61	0.793137
39.98	0.788249
40.35	0.777643
40.72	0.857088
41.09	0.854298
41.46	0.797625
41.83	0.742534
42.2	0.727218
42.57	0.745123
42.94	0.782942
43.31	0.76456
43.68	0.716561
44.05	0.704936
44.42	0.703107
44.79	0.693088
45.16	0.723335
45.53	0.707578
45.9	0.695723
46.27	0.705313
46.64	0.706882
47.01	0.69024
47.38	0.664466
47.75	0.692662
48.12	0.658915
48.49	0.673378
48.86	0.662989
49.23	0.655166
49.6	0.633496
49.97	0.634323
50.34	0.626987
50.71	0.64088
51.08	0.641253
51.45	0.611411
51.82	0.600056
52.19	0.59527
52.56	0.625726
52.93	0.612189
53.3	0.581112
53.67	0.628391
54.04	0.581168
54.41	0.569762
54.78	0.579855
55.15	0.596243
55.52	0.622596
55.89	0.56367
56.26	0.586902
56.63	0.591084
57	0.535962
57.37	0.529963
57.74	0.585786
58.11	0.550098
58.48	0.540581
58.85	0.516386
59.22	0.536301
59.59	0.502886
59.96	0.474348
60.33	0.494478
60.7	0.493295
61.07	0.456799
61.44	0.508182
61.81	0.500626
62.18	0.467057
62.55	0.449408
62.92	0.451792
63.29	0.470833
63.66	0.466757
64.03	0.494882
64.4	0.495526
64.77	0.437558
65.14	0.430409
65.51	0.41942
65.88	0.399481
66.25	0.421724
66.62	0.42724
66.99	0.436051
67.36	0.389898
67.73	0.456826
68.1	0.406528
68.47	0.375798
68.84	0.47429
69.21	0.444617
69.58	0.409022
69.95	0.386105
70.32	0.352583
70.69	0.349879
71.06	0.423121
71.43	0.390744
71.8	0.377662
72.17	0.376145
72.54	0.375979
72.91	0.3703
73.28	0.333249
73.65	0.359285
74.02	0.359433
74.39	0.35702
74.76	0.302646
75.13	0.318826
75.5	0.343158
75.87	0.329886
76.24	0.313091
76.61	0.333978
76.98	0.303679
77.35	0.298648
77.72	0.285767
78.09	0.28924
78.46	0.287762
78.83	0.291463
79.2	0.294395
79.57	0.286945
79.94	0.258479
80.31	0.292414
80.68	0.299839
81.05	0.280693
81.42	0.273221
81.79	0.230632
82.16	0.252544
82.53	0.243515
82.9	0.238193
83.27	0.222857
83.64	0.239579
84.01	0.260182
84.38	0.232462
84.75	0.260663
85.12	0.215801
85.49	0.222783
85.86	0.23073
86.23	0.224469
86.6	0.232985
86.97	0.195792
87.34	0.189331
87.71	0.249204
88.08	0.245047
88.45	0.20029
88.82	0.204182
89.19	0.191635
89.56	0.193315
89.93	0.199247
90.3	0.163906
90.67	0.181604
91.04	0.184084
91.41	0.198715
91.78	0.187346
92.15	0.157096
92.52	0.149197
92.89	0.150565
93.26	0.14455
93.63	0.15961
94	0.165424
94.37	0.165761
94.74	0.175008
95.11	0.163506
95.48	0.1661
95.85	0.144711
96.22	0.109238
96.59	0.149947
96.96	0.138018
97.33	0.154445
97.7	0.137667
98.07	0.136376
98.44	0.120108
98.81	0.0931152
99.18	0.120161
99.55	0.118197
99.92	0.121155
100.29	0.132683
100.66	0.115693
101.03	0.122245
101.4	0.10559
101.77	0.15976
102.14	0.175323
102.51	0.145444
102.88	0.11481
103.25	0.086367
103.62	0.16932
103.99	0.112771
104.36	0.127374
104.73	0.132238
105.1	0.106429
105.47	0.0802509
105.84	0.114453
106.21	0.131347
106.58	0.120668
106.95	0.10826
107.32	0.0658386
107.69	0.0796497
108.06	0.131337
108.43	0.0960266
108.8	0.0878536
109.17	0.104084
109.54	0.0653001
109.91	0.0768569
110.28	0.0874178
110.65	0.0838036
111.02	0.0854932
111.39	0.0791204
111.76	0.0609512
112.13	0.0637348
112.5	0.06517
112.87	0.0902425
113.24	0.0803068
113.61	0.111859
113.98	0.0990933
114.35	0.065907
114.72	0.0835149
115.09	0.0467167
115.46	0.0503618
115.83	0.0814363
116.2	0.0686827
116.57	0.0532789
116.94	0.0511421
117.31	0.0935966
117.68	0.0614189
118.05	0.0737036
118.42	0.0713204
118.79	0.046006
119.16	0.0338913
119.53	0.0496202
119.9	0.0722022
120.27	0.0444567
120.64	0.0405116
121.01	0.0438966
121.38	0.0668916
121.75	0.0418864
122.12	0.0277797
122.49	0.0568475
122.86	0.0304779
123.23	0.037137
123.6	0.0393856
123.97	0.0421921
124.34	0.0189975
124.71	0.0305714
125.08	0.0288179
125.45	0.0364103
125.82	0.0560398
126.19	0.0367035
126.56	0.0413159
126.93	0.0728468
127.3	0.0397747
127.67	0.0317168
128.04	0.033184
128.41	0.0498712
128.78	0.0298287
129.15	0.0427694
129.52	0.0453158
129.89	0.0476454
130.26	0.0308703
130.63	0.0267324
131	0.0233738
131.37	0.0266377
131.74	0.0449142
132.11	0.0287312
132.48	0.0214024
132.85	0.0384262
133.22	0.0186746
133.59	0.055499
133.96	0.00984669
134.33	0
134.7	0.00152532
135.07	0.0232688
135.44	0.0410136
135.81	0.0509881
136.18	0.0298105
136.55	0.0215279
136.92	0.0210179
137.29	0.022047
137.66	0.0218564
138.03	0.026648
138.4	0.034237

## Sheet: Fig. S2h
Dist.	PA amp.
0	4.14981
0.625	4.14981
1.25	4.1594
1.875	4.43427
2.5	4.43025
3.125	4.15104
3.75	3.81194
4.375	3.88492
5	3.94659
5.625	3.6
6.25	3.62264
6.875	3.90441
7.5	4.29495
8.125	4.68245
8.75	4.56451
9.375	3.92951
10	3.66306
10.625	4.19815
11.25	4.55138
11.875	4.63085
12.5	5.12771
13.125	5.17554
13.75	4.83948
14.375	5.29044
15	5.89024
15.625	5.96211
16.25	6.1311
16.875	6.42502
17.5	6.66163
18.125	6.79841
18.75	6.47885
19.375	6.59822
20	7.06248
20.625	7.50396
21.25	8.17044
21.875	8.93733
22.5	9.92705
23.125	11.0025
23.75	12.3532
24.375	13.8667
25	15.0763
25.625	16.2427
26.25	17.3532
26.875	18.2997
27.5	19.3159
28.125	20.6422
28.75	21.6947
29.375	22.6402
30	23.4547
30.625	24.007
31.25	24.5692
31.875	25.5005
32.5	26.4533
33.125	27.1004
33.75	27.485
34.375	27.485
35	27.6495
35.625	27.8
36.25	27.5706
36.875	26.8786
37.5	26.8514
38.125	26.8849
38.75	26.3891
39.375	25.5047
40	24.7369
40.625	24.0208
41.25	23.2202
41.875	22.3673
42.5	21.8049
43.125	21.2416
43.75	20.2958
44.375	19.386
45	18.6105
45.625	18.2233
46.25	17.5769
46.875	16.2541
47.5	15.154
48.125	14.4224
48.75	13.5816
49.375	12.3858
50	11.2458
50.625	10.2961
51.25	9.4056
51.875	8.56719
52.5	8.01564
53.125	7.59117
53.75	7.87291
54.375	8.13175
55	8.14626
55.625	8.66213
56.25	9.20202
56.875	9.0678
57.5	8.5525
58.125	7.85234
58.75	7.58019
59.375	7.92114
60	7.85824
60.625	7.21427
61.25	6.68268
61.875	6.55688
62.5	6.35691
63.125	6.00286
63.75	5.57367
64.375	5.04368
65	4.60947
65.625	4.77425
66.25	4.91911

## Sheet: Fig. S5
Distance	Input	Ouput	GT
0	0	0.000924617	0
0.15625	0.0321577	0	0.0498513
0.3125	0.0709644	0.000924617	0.105077
0.46875	0.119255	0.00318797	0.20281
0.625	0.177411	0.00477787	0.350816
0.78125	0.242729	0.00502237	0.52646
0.9375	0.31934	0.0124844	0.682333
1.09375	0.406001	0.0449141	0.768507
1.25	0.496751	0.112669	0.755857
1.40625	0.578237	0.226279	0.682516
1.5625	0.638679	0.424782	0.628958
1.71875	0.668741	0.694383	0.617347
1.875	0.674161	0.898731	0.606003
2.03125	0.661855	0.927033	0.552841
2.1875	0.638679	0.829373	0.442442
2.34375	0.605919	0.715204	0.309336
2.5	0.567715	0.64827	0.211331
2.65625	0.527185	0.641219	0.159075
2.8125	0.496751	0.64827	0.125578
2.96875	0.484827	0.61294	0.104895
3.125	0.496751	0.544233	0.0988475
3.28125	0.526463	0.474645	0.0864022
3.4375	0.567715	0.397809	0.0612719
3.59375	0.607955	0.31199	0.074218
3.75	0.638679	0.262945	0.157492
3.90625	0.655422	0.275744	0.264544
4.0625	0.674161	0.305331	0.330502
4.21875	0.70545	0.301119	0.331248
4.375	0.745126	0.274505	0.281005
4.53125	0.780777	0.257144	0.228941
4.6875	0.81609	0.262945	0.214172
4.84375	0.851905	0.295558	0.233495
5	0.887055	0.347717	0.270306
5.15625	0.913639	0.404762	0.314966
5.3125	0.922537	0.471021	0.364295
5.46875	0.907177	0.537274	0.420936
5.625	0.887055	0.548086	0.474917
5.78125	0.873543	0.469831	0.50229
5.9375	0.851572	0.35157	0.480263
6.09375	0.803094	0.260181	0.400524
6.25	0.745126	0.216706	0.296079
6.40625	0.697843	0.211276	0.223305
6.5625	0.674161	0.224413	0.197367
6.71875	0.671152	0.232152	0.194106
6.875	0.674161	0.22056	0.20293
7.03125	0.668352	0.191549	0.224976
7.1875	0.674161	0.162761	0.247243
7.34375	0.705407	0.148924	0.256599
7.5	0.745126	0.143495	0.261368
7.65625	0.76806	0.134871	0.27114
7.8125	0.780608	0.131935	0.280284
7.96875	0.793649	0.143685	0.274493
8.125	0.81609	0.162761	0.236812
8.28125	0.847579	0.180335	0.170009
8.4375	0.887055	0.201294	0.119556
8.59375	0.925409	0.230898	0.118269
8.75	0.958019	0.262945	0.144358
8.90625	0.979281	0.288861	0.162539
9.0625	0.993501	0.316891	0.15409
9.21875	1	0.349522	0.127969
9.375	0.993501	0.355423	0.126087
9.53125	0.964966	0.320766	0.15701
9.6875	0.922537	0.301478	0.169558
9.84375	0.872638	0.342428	0.137709
10	0.81609	0.405516	0.0908524
10.1562	0.753851	0.432613	0.0571655
10.3125	0.709644	0.413222	0.0471856
10.4688	0.697179	0.36421	0.0558952
10.625	0.709644	0.309184	0.0656222
10.7812	0.728022	0.276279	0.0831242
10.9375	0.745126	0.293771	0.131724
11.0938	0.757456	0.361963	0.196465
11.25	0.780608	0.447901	0.235781
11.4062	0.81919	0.516016	0.236321
11.5625	0.851572	0.551939	0.211742
11.7188	0.855143	0.574629	0.185773
11.875	0.851572	0.63671	0.183419
12.0312	0.863236	0.762038	0.218595
12.1875	0.887055	0.910291	0.296582
12.3438	0.907234	1	0.413722
12.5	0.922537	0.929557	0.560181
12.6562	0.929056	0.677538	0.740456
12.8125	0.922537	0.393956	0.922561
12.9688	0.896326	0.234275	0.999839
13.125	0.851572	0.185881	0.898169
13.2812	0.787846	0.168916	0.653873
13.4375	0.709644	0.155055	0.370046
13.5938	0.620672	0.135267	0.170985
13.75	0.532233	0.104962	0.106991
13.9062	0.452098	0.0727127	0.102162
14.0625	0.390304	0.0510168	0.0932383
14.2188	0.347519	0.0454039	0.107639
14.375	0.31934	0.0510168	0.155577
14.5312	0.296813	0.064501	0.195809
14.6875	0.283857	0.112669	0.200954
14.8438	0.280901	0.208021	0.169875
15	0.283857	0.313038	0.110805

## Sheet: Fig. S9c
Number of nuclei					Nucleus area					Fibroblast area					Statistics analysis: Two-way ANOVA
Control		+TGF-β			Control		+TGF-β			Control		+TGF-β					p-value
DL	GT	DL	GT		DL	GT	DL	GT		DL	GT	DL	GT		Feature 1	Control (DL vs GT)	0.110672
0	0	0	0		173.832	168.249	181.592	296.281		756.412	107.687	2633.89	1116.8			TGF-b (DL vs GT)	0.134755
0	0	0	0		256.632	182.633	214.428	82.6105		11.7812	57.0609	490.648	252.468			DL (Ctrl vs TGF-b)	1.65601e-05
0	0	0	0		86.3957	151.405	33.3092	122.26		29.666	81.2857	513.832	221.052			GT (Ctrl vs TGF-b)	1.0584e-05
0	1	1	0		189.824	135.981	116.204	51.5724		366.07	178.374	451.472	414.851
0	1	1	0		189.824	145.822	528.878	275.179		554.995	239.41	707.252	965.777		Feature 2	Control (DL vs GT)	0.47871
0	0	1	0		173.075	157.272	418.163	299.877		217.03	314.261	1242.28	1272.37			TGF-b (DL vs GT)	0.871023
0	0	0	0		256.254	217.172	212.346	262.404		14.762	168.155	1467.5	1347.41			DL (Ctrl vs TGF-b)	0.0185286
0	0	0	0		84.9762	241.208	212.346	205.06		600.417	270.921	1533.26	470.114			GT (Ctrl vs TGF-b)	0.00718606
0	0	0	0		118.664	181.119	162.95	381.825		449.958	270.921	561.903	510.425
0	0	0	0		163.707	207.141	143.267	358.925		46.5571	270.921	290.13	1360.19		Feature 3	Control (DL vs GT)	0.822055
0	0	1	1		119.705	149.229	215.847	235.151		37.4728	206.952	383.718	2719.15			TGF-b (DL vs GT)	0.57111
1	1	1	0		190.581	126.802	217.74	208.561		521.781	390.91	373.877	3129.17			DL (Ctrl vs TGF-b)	7.86578e-62
1	0	1	0		125.761	227.013	228.054	226.351		1274.79	803.773	896.509	2207.4			GT (Ctrl vs TGF-b)	3.94757e-58
1	0	0	1		123.585	280.194	228.054	240.545		902.328	497.934	1083.31	710.375
0	0	0	0		162.098	135.413	278.87	192.285		148.472	56.3985	577.895	290.414
0	0	0	0		52.0456	215.658	355.992	345.015		867.127	268.366	1697.92	707.441
0	0	0	0		208.372	178.469	356.37	305.744		0	53.9382	1256.95	983.567
0	0	0	0		212.251	134.278	259.849	158.029		215.185	275.842	900.483	775.101
1	1	0	0		249.913	208.75	260.701	284.264		1111.84	723.244	533.515	273.097
1	1	0	1		292.685	240.261	215.847	188.973		952.576	524.052	767.152	307.826
0	0	0	0		294.294	199.855	217.74	107.309		56.2092	176.86	1242.38	1032.21
0	0	0	0		124.626	245.939	228.054	177.05		2.83885	72.6746	1598.46	1592.41
0	0	1	0		123.49	314.545	228.054	26.0228		697.647	270.921	1944.23	1028.61
0	0	1	0		281.141	315.018	278.87	353.437		342.081	270.921	1211.62	1095.7
0	0	0	0		159.922	27.7261	143.457	100.826		23.2786	270.921	1444.6	1019.05
0	0	0	1		72.2014	83.1783	142.983	282.749		2.98079	270.921	2275.53	1285.72
1	1	1	0		196.827	126.897	259.849	408.037		482.605	362.237	1390.28	1449.14
1	0	1	0		192.379	299.404	264.77	156.042		1289.26	807.085	507.965	922.153
1	0	0	0		154.528	267.798	100.685	72.5799		138.394	524.619	1043.94	820.333
0	0	0	0		88.3829	65.9559	150.932	326.846		483.598	43.7183	1262.82	723.528
0	0	0	0		119.705	59.8051	574.867	124.342		64.0161	244.709	975.334	1252.03
1	0	1	0		276.504	44.8065	423.083	238.842		350.03	260.417	3076.08	2649.78
1	0	1	0		159.07	46.7464	122.922	415.324		1330.85	510.993	2152.51	2821.53
2	0	0	0		249.63	131.439	118.664	298.363		1220.56	801.975	954.8	1354.32
1	0	1	1		258.335	126.423	92.2626	105.227		287.292	533.893	1118.32	857.143
0	0	1	1		253.888		92.7358	323.25		200.991	134.561	1552.76	683.784
1	1	1	1		257.673		96.994	109.296		338.249	239.599	2163.68	1204.81
0	0	1	1		226.54		148.235	199.477		103.192	270.921	1567.33	1839.57
0	0	1	0		234.868		512.886	151.878		7.09713	270.921	1165.54	1757.91
0	0	0	0		266.284		649.15	385.8		10.7876	124.247	1631.96	1111.13
0	0	1	1		243.384		142.983	41.5418		207.804	122.449	3489.51	1151.82
0	0	1	1		252.09		243.763	419.204		606.236	57.7233	2315.56	1312.68
0	0	0	0		251.238		383.718	117.339		401.839	111.094	170.804	179.037
0	0	0	0		227.77		379.46	84.2192		0	74.9456	1169.23	368.388
0	0	0	0		226.919		508.817	250.954		239.315	4.92067	2483.62	1429.17
0	0	0	0		177.333		508.817	155.474		149.607	270.921	533.325	798.569
1	0	1	1		179.226		38.6084	269.975		246.98	396.209	3668.55	1917.17
1	0	1	1		174.684		248.873	315.491		793.317	457.907	2558.84	2123.27
1	0	0	0		177.901		278.113	163.896		118.664	377.662	1363.88	1429.55
1	0	1	1				240.356	287.481		68.1324	603.823	1427.28	708.672
1	0	1	1				377.946	138.725		18.5945	545.627	903.038	661.452
1	1	1	0				373.687	176.955		270.542	926.979	818.535	794.689
0	0	1	1				37.5674	129.546		344.211	270.921	1259.31	1063.72
0	0	1	0				277.734	173.548		91.6949	274.138	941.647	729.679
0	0	0	0				237.706	289.468		0	154.15	480.712	229.758
0	0	1	1				286.156	309.435		0.851655	282.749	2455.32	863.01
0	0	1	1				286.156	183.579		131.297	50.8154	2786.43	613.002
0	0	0	0				463.395	158.786		492.682	36.8104	821.942	250.387
0	0	0	0				286.156	311.8		94.2498	22.2377	926.411	363.657
0	0	0	0				286.156	147.904		358.831	8.61118	2533.01	1341.55
0	0	0	0				221.525	126.518		83.1783	270.921	677.444	76.8382
0	1	0	0				207.331	168.344		59.7578	197.868	1656	209.318
0	0	0	0				256.159	240.072		13.9104	191.528	1093.9	410.971
0	0	0	0				256.159	113.365		597.294	545.722	752.106	415.608
2	1	0	0				463.395	125.856		1204.81	953.475	1532.88	1104.5
2	1	0	0				221.525	122.544		620.573	984.702	1474.88	1208.97
1	1	0	0				205.343	254.645		0	814.561	456.582	670.158
0	0	0	0				301.297	232.786		398.433	270.921	2044.35	100.401
0	0	0	0				301.297	90.8432		483.74	270.921	1472.13	47.5981
0	0	0	0				57.6287	520.267		418.163	68.1324	62.2654	0.189257
1	1	0	0				261.837	734.789		106.315	782.955	1284.3	148.188
1	1	0	0				203.924	268.839		355.992	748.983	2431	277.829
1	1	0	0				189.351	140.712		974.577	125.856	1293.66	105.037
0	0	0	0				87.5312	429.139		868.972	21.1021	460.556	134.751
0	0	0	0				44.3807	316.153		334.417	244.898	1137.72	193.136
1	0	0	0				44.3807	475.318		743.495	430.275	922.721	42.6774
0	0	2	0				60.6568	183.579		456.345	240.734	269.88	801.123
0	0	0	0				264.865	387.882		69.9777	85.2601	155.947	12.3963
0	0	1	1				203.924	611.394		334.558	559.727	756.743	430.559
2	1	1	1				102.104	53.1811		907.013	660.317	2733.53	2714.51
2	1	1	0				280.668			571.602	620.383	3093.87	2775.45
0	0	0	0				189.351			0	240.64	1394.06	1402.2
1	0	0	0				87.5312			397.297	845.883	2679.59	607.798
1	0	1	0				93.5874			2.98079	344.353	2327.57	776.709
0	0	1	0				104.186			86.301	120.367	422.421	213.103
1	0	0	0				278.775			102.908	1209.63	707.725	125.288
1	1	1	0				102.104			269.691	1084.54	1873.74	402.833
1	1	1	0				283.98			419.298	136.076	1968.27	814.845
0	0	1	0				273.571			250.812	18.9257	1510.36	989.055
0	0	2	0				319.465			89.9915	238.369	903.038	1223.54
0	0	0	0				47.2195			10.5037	270.921	846.167	1301.42
0	0	0	0				278.775			70.2615	45.6109	302.621	2239.28
0	0	0	0				90.0862			105.179	34.9179	410.592	742.17
0	0	1	1				365.265			93.1143	133.899	912.501	2636.63
0	0	1	1				274.422			323.771	240.261	1233.86	3492.07
0	0	1	1							594.455	255.591	1553.89	2040.57
0	0	1	1							319.796	237.139	1177.84	2814.34
0	0	0	0							8.23267	61.2245	965.114	1317.98
0	0	0	0							6.24547	504.464	2433.27	750.497
0	0	0	1							181.97	517.049	2872.54	2212.98
0	0	1	2							197.016	27.8207	1699.15	3563.42
0	0	1	1							200.281	41.8257	1285.43	1426.9
0	0	0	0							548.324	84.6924	634.578	1234.99
0	0	1	1							656.91	41.6365	502.666	3155.57
0	0	1	1							283.743	15.519	684.163	3632.78
0	0	1	0							6.95518	270.921	710.375	1713.72
0	0	0	1							2.83885	21.6699	801.123	2659.25
0	0	0	0							95.9531	23.8463	590.765	881.936
0	0	0	0							343.075	92.168	843.612	1995.62
0	0	0	0							431.363	475.223	1051.04	2457.69
0	1	0	0							183.674	565.594	1633.19	1123.33
0	1	1	0							0	215.753	1638.77	2277.61
0	0	1	1							8.23267	35.5803	675.646	2081.07
0	1	1	1							23.4205	288.711	1648.52	1591.18
0	0	0	1							338.107	578.179	2583.45	2165
0	0	1	1							338.107	204.681	2199.54	3108.82
0	0	1	1							0	41.258	1763.68	1881.78
0	0	0	0							250.67	64.3473	1707.85	609.88
0	0	0	0							1038.45	21.5753	1478.66	1368.8
0	0	0	0							783.381	26.4013	1195.63	2510.4
0	0	1	0							26.6852	270.921	92.4519	566.729
0	0	0	0							4.11633	207.331	1634.42	1150.21
0	0	0	0							496.799	115.068	1043.18	538.246
0	0	0	0							925.749	43.7183	788.633	1573.29
0	0	0	0							428.241	330.821	787.97	1500.71
1	1	0	0							0	876.164	1881.78	988.014
1	1	0	0							3.26468	808.883	2781.32	2291.61
0	0	1	0							3.26468	270.921	35.6749	1509.42
0	0	1	1							18.4525	21.386	695.14	1075.45
1	0	0	0							324.197	709.713	2028.74	1302.28
1	0	0	0							324.197	948.176	2554.11	1955.31
0	0	1	0							0	237.99	2000.82	2331.55
0	0	1	1							54.5059	210.643	2547.68	1645.59
0	0	0	1							1012.9	25.5497	3124.91	1200.64
0	0	0	0							1053.21	17.1277	2350	1328.96
0	0	0	0							21.7172	270.921	871.622	650.759
0	0	0	1							22.9947	265.527	1244.55	1148.22
0	0	0	1							433.918	200.328	1029.27	627.48
0	0	0	0							651.658	51.951	738.385	1866.73
0	0	0	0							236.476	108.539	1015.65	2206.64
1	1	0	0							0	443.144	1933.16	1431.25
1	1	1	1							3.26468	422.799	3204.97	2330.7
0	0	0	0							3.26468	270.921	853.358	241.965
0	0	0	0							0	381.825	708.482	205.533
1	0	0	0							159.685	998.424	1265.46	151.5
1	1	0	1							159.685	1062.68	2866.2	866.322
0	0	1	0							0	225.972	2885.88	2214.59
0	0	1	1							0	265.811	2666.44	1899.38
0	0	0	1							381.683	20.629	2413.21	1089.93
0	0	0	1							740.798	7.47564	1580.39	1647.86
0	0	0	1							32.7887	325.711	1985.49	786.929
0	0	1	2							109.722	90.8432	983.472	3020.82
0	0	1	1							95.1015	88.1936	651.043	1355.74
0	0	0	0							25.5497	53.5596	588.588	1469.29
0	0	1	0							5.96159	119.232	1360.94	3474.56
0	0	1	1							0	318.897	1326.31	2710.72
0	0	1	0							0	297.228	1899.85	2141.34
0	0	0	0							0	143.078	2510.96	1489.17
1	0	0	0							44.7119	857.049	2153.17	1918.4
1	0	0	0							454.926	757.311	1440.91	1061.35
0	0	0	0							454.926	97.4672	2165	1032.77
0	0	0	1							0	270.921	2635.3	1601.68
0	0	0	1							0	215.09	2256.03	1422.83
0	0	0	1							0.283885	14.8566	1252.88	836.231
0	0	0	1							300.492	25.8335	680.851	1906.48
0	0	0	1							78.92	128.221	1667.82	460.556
0	1	1	1							136.123	280.194	1711.54	2749.14
0	1	1	0							121.929	238.369	822.888	1170.55
0	0	0	0							66.1452	125.761	524.336	859.888
0	0	1	1							1.41943	122.922	1631.01	2644.96
0	0	1	1							1.41943	200.328	1747.69	2511.06
0	0	0	0							0	143.551	1226.1	1400.31
0	0	0	0							0	160.206	1760.84	1239.06
1	1	0	1							45.8474	331.956	1792.54	1967.51
1	1	0	0							1175.43	133.804	1396.81	1405.51
0	0	1	0							1048.67	131.533	1392.08	1623.92
0	0	1	1							9.51015	270.921	1661.11	2644.86
0	0	1	1							8.09072	270.921	1261.21	2057.79
0	0	0	1							0.283885	28.3885	856.103	739.426
0	0	0	1							40.1697	78.4469	1220.99	1843.36
0	0	0	0							143.788	34.3501	965.304	365.36
1	1	1	1							142.652	976.943	1442.51	2080.69
1	1	1	1							78.2103	1003.34	628.995	1179.83
0	0	0	1							78.2103	195.408	144.214	249.251
0	0	1	0							1.41943	98.6974	1240.77	830.08
0	0	1	0							1.41943	224.269	2700.6	1456.24
0	0	0	0							0	179.605	1796.42	763.272
0	0	0	0							127.464	24.3195	632.685	284.642
0	0	0	1							8.37461	26.9691	673.943	285.683
0	0	0	1							1439.3	200.044	683.784	386.746
0	0	1	0							912.123	150.932	1073.94	1277.86
0	0	1	1							95.8112	270.921	1234.9	1408.83
0	0	1	1							77.2167	76.0812	678.485	649.624
0	0	0	0							7.80684	33.9716	314.45	470.114
0	0	1	1							22.285	284.453	946.094	1056.9
0	0	1	0							172.744	270.921	1112.26	1780.62
1	2	1	1							171.608	930.386	562.471	1766.52
1	1	1	1							23.8463	770.842	375.58	2294.93
0	0	1	1							23.8463	153.771	216.699	1856.13
0	0	1	0							0	214.901	433.019	1515.76
0	0	0	0							0	240.167	1634.42	1251.08
0	0	0	0							0	352.491	1527.59	886.762
0	0	1	0							544.349	270.921	839.069	922.437
0	0	0	0							217.882	270.921	629.752	208.655
0	0	0	0							688.847	29.9972	820.049	570.798
0	0	0	0							277.781	29.6187	1266.51	1377.03
0	0	0	0							102.482	270.921	1166.2	871.148
0	0	0	0							245.986	36.6212	655.49	292.969
0	0	0	0							168.486	41.6365	221.714	0.662398
0	0	1	1							31.6532	389.017	409.551	374.35
0	0	1	1							282.608	270.921	2163.77	1585.31
0	1	0	1							278.349	135.697	274.422	650.854
0	1	0	1							26.2594	91.6949	450.336	1454.82
0	0	1	1							37.4728	164.369	423.462	1893.51
0	0	1	0							199.571	352.207	314.071	2189.23
0	0	1	0							204.397	334.511	1097.4	2007.45
0	0	0	0							16.0395	332.808	1701.13	1642.18
0	0	1	0							427.673	270.921	770.842	1203.77
0	0	0	0								270.921	401.887	639.688
0	0	0	0								270.921	746.144	1246.35
0	0	1	1								322.02	1097.12	2590.92
0	0	1	1								34.4447	1075.26	2668.05
0	0	1	0								48.9228	880.422	1402.39
0	0	0	1								31.7951	530.486	126.234
0	0	0	0								195.597	278.964	110.715

[truncated: 2 more sheets: Fig. S10c, Fig. S11]
